# Supplementary material for: Mediation Role of Behavioral Decision-Making Between Self-Efficacy and Self-Management Among Elderly Stroke Survivors in China: Cross-Sectional Study
Source: Healthcare (Basel). 2025 Mar 23;13(7):704. doi: 10.3390/healthcare13070704 (PMC11988728; doi:10.3390/healthcare13070704)
Supplement: Supplementary file 1 [file healthcare-13-00704-s001.zip]

Archive with 1 entries (1 files):
- healthcare-3461510-supplementary.pdf
